# Supplementary material for: Does Forest Soil Fungal Community Respond to Short-Term Simulated Nitrogen Deposition in Different Forests in Eastern China?
Source: J Fungi (Basel). 2022 Dec 29;9(1):53. doi: 10.3390/jof9010053 (PMC9864950; doi:10.3390/jof9010053)
Supplement: Supplementary file 1 [file jof-09-00053-s001.zip]

Archive with 1 entries (1 files):
- jof-1978382-supplementary.pdf
